# Supplementary material for: Halotolerant Endophytic Bacteria Priestia flexa 7BS3110 with Hg2+ Tolerance Isolated from Avicennia germinans in a Caribbean Mangrove from Colombia
Source: Microorganisms. 2024 Sep 7;12(9):1857. doi: 10.3390/microorganisms12091857 (PMC11434322; doi:10.3390/microorganisms12091857)
Supplement: Supplementary file 1 [file microorganisms-12-01857-s001.zip]

Archive with 3 entries (3 files):
- Supplementary Material Figure S1 240524.pdf
- Supplementary Material Table S1 240525.xlsx
- Supplementary Material Table S2 240525.xlsx
