# Supplementary material for: Halotolerant Endophytic Bacteria Priestia flexa 7BS3110 with Hg2+ Tolerance Isolated from Avicennia germinans in a Caribbean Mangrove from Colombia
Source: Microorganisms. 2024 Sep 7;12(9):1857. doi: 10.3390/microorganisms12091857 (PMC11434322; doi:10.3390/microorganisms12091857)
Supplement: Supplementary file 1 [file microorganisms-12-01857-s001.zip › Supplementary Material Table S1 240525.xlsx]

## Sheet: Supplementary Material S1
Table S1. Genome characteristics and assembly quality of P. flexa 7B3110 and other species of the genus Priestia.
Parameter	Priestia flexa 7BS3110 strain	Priestia flexa SSAI1 strain	Priestia megaterium 22-2 strain	Priestia koreensis DSM 16467 strain	Priestia filamentosa PK5_39 strain	Priestia endophytica 3617_2C strain	Priestia aryabhattai K13 strain	Priestia abyssalis DSM 25875 strain	Priestia taiwanensis CGMCC 1.12698 strain
Genome assembly characteristics
# contigs	35	3	28	42	7	99	3	6	20
# contigs (>= 0 bp)	51	3	28	42	7	99	3	6	20
# contigs (>= 1000 bp)	35	3	28	37	7	99	3	5	16
Largest contig	853426	4046812	2528058	821714	4628681	460957	5035815	5649380	2335776
Total length (pb)	4000764	4131040	5600120	4603584	5170780	5318960	5254250	5773895	3824541
Total length (>= 0 bp)	4004360	4131040	5600120	4603584	5170780	5318960	5254250	5773895	3824541
Total length (>= 1000 bp)	4000764	4131040	5600120	4600191	5170780	5318960	5254250	5773324	3821479
N50	322070	4046812	823555	349667	4628681	125993	5035815	5649380	2335776
N90	52500	4046812	103695	78679	144050	30788	5035815	5649380	185331
auN	451978	3965664	1351001	406204	4155920	144183	4831359	5529118	1541812
L50	4	1	2	5	1	14	1	1	1
L90	14	1	10	15	2	49	1	1	5
GC (%)	37.86	37.88	37.62	40.06	36.52	36.43	38.17	40.28	37.5
Mismatches
# N's per 100 kbp	1.75	113.58	9.21	0.07	0	0	0	117.15	8.94
# N's	70	4692	516	3	0	0	0	6764	342
Identity indices
ANI (%)		99.3	79.82	77.4	77.08	76.52	79.58	76.95	76.16
AAI (%)		98.6	72.24	64.19	61.95	61.63	72.32	65.52	56.56
