# Supplementary material for: Halotolerant Endophytic Bacteria Priestia flexa 7BS3110 with Hg2+ Tolerance Isolated from Avicennia germinans in a Caribbean Mangrove from Colombia
Source: Microorganisms. 2024 Sep 7;12(9):1857. doi: 10.3390/microorganisms12091857 (PMC11434322; doi:10.3390/microorganisms12091857)
Supplement: Supplementary file 1 [file microorganisms-12-01857-s001.zip › Supplementary Material Table S2 240525.xlsx]

## Sheet: Supplementary Material S3
Table S2. Analysis of the presence of protein sequences associated with Hg, pb and Cr resistance in the genome of P. flexa 7BS3110.
Mercury
	Protein Product	Gene	Protein code	% identity	E-value	Query cover	Homologous protein	N. P./ Presence	Ref.
Extracellular Sequestration	Exopolysaccharide biosynthesis EpsA	epsA	AEP92472.1	0.3676	2e-45	0.98	JJDGDFFM_00005 Putative capsular polysaccharide biosynthesis protein YwqC	SFu, SDo, SCu	[65–67]
	Tyrosine kinase	epsB	WFA11311.1	58.38%	2.00E-82	0.82	JJDGDFFM_00631 Tyrosine-protein kinase YwqD	Presence	[66–68]
	Serine O-acetyltransferase	epsC	WP_264133714.1	32.19%	2.00E-17	0.8	JJDGDFFM_04187 Hypothetical protein	N. P.	[66–68]
	Glycosyltransferase EpsD	epsD	SIQ94561.1	99.47%	0.00E+00	1	JJDGDFFM_00634 Putative glycosyltransferase EpsD	Presence	[66–68]
	Glycosyltransferase EpsE	epsE	WFA11308.1	29.17%	8.00E-19	0.82	JJDGDFFM_03272 Hypothetical protein	N. P.	[66,67,69]
	Glycosytransferase EpsF	epsF	CAH0138532.1	61.18%	9.00E-150	1	JJDGDFFM_01332 Type II secretion system protein F	Presence	[65–67]
	Exopolysaccharide biosynthesis EpsG	epsG	WFA11306.1	35.75%	4.00E-72	0.93	JJDGDFFM_00637 Transmembrane protein EpsG	Presence	[65–67]
	Putative glycosyltransferase	epsH	NP_391310.1	0.34	3.00E-12	0.29	JJDGDFFM_03272 hypothetical protein	N. P.	[56,57,59]
	Exopolysaccharide biosynthesis EpsI	epsI	SFQ81792.1	N.P.	N.P.	N.P.	N.P	N. P.	[56,57,59]
	Glycosyltransferase EpsJ	epsJ	EJD69430.1	33.67%	3.00E-11	0.28	JJDGDFFM_03272 hypothetical protein	N. P.	[65–67]
	Membrane protein EpsK	epsK	WP_010886617.1	22.07%	0.003	53%%	JJDGDFFM_01187 Stage V sporulation protein B	N. P.	[66,67,69]
	Putative sugar transferase EpsL	epsL	CAH0206043.1	67.10%	5.00E-112	1	"JJDGDFFM_04178 UDP-N-acetylgalactosamine-undecaprenyl-phosphate N-acetylgalactosaminephosphotransferase	SFu, SDo, SCu	[65–67]
	Acetyltransferase EpsM	epsM	SIQ94782.1	99.07%	4.00E-155	1	JJDGDFFM_00641 Putative acetyltransferase EpsM	Presence	[66,67,69]
	Aminotransferase EpsN	epsN	SIQ94819.1	0.9922	0.00E+00	1	JJDGDFFM_00642 Putative pyridoxal phosphate-dependent aminotransferase EpsN	Presence	[66,67,69]
	Pyruvyl transferase EpsO	epsO	NP_391310.1	N.P.	N.P.	N.P.	N.P	N. P.	[66,67,69]
	Transcriptional regulator SinR	SinR	KFM97474.1	74.55%	5.00E-55	0.99	JJDGDFFM_00628 HTH-type transcriptional regulator SinR	Presence	[66,67,70]
	Flippase wzx	wzx	WP_227391698.1	21.38	0.017	0.34	JJDGDFFM_03757 Lipid II flippase MurJ	N. P.	[65–67]
	Polymerase	wzy	QLK08013.1	N.P	N.P	N.P	N.P	N. P.	[65–67]
	Wzz N-terminal domain	Wzz	WP_049163267.1	37.39%	2.00E-44	0.89	JJDGDFFM_00005 putative capsular polysaccharide biosynthesis protein YwqC	SFu, SDo, SCu	[65,67]
Mer Operon	Mercuric reductase	merA	WP_138116160.1	72.08%	0.00E+00	1	JJDGDFFM_03534 Mercuric reductase	Presence	[67]
	Alkylmercury lyase	merB	RSC66502.1	N.P.	N.P.	N.P.	N.P	N. P.	[67]
	Mercuric transport protein	merC	QLF44286.1	N.P.	N.P.	N.P.	N.P	N. P.	[67]
	Transcriptional regulator merD	merD	QPN42724.1	26.62%	2.00E-08	0.87	JJDGDFFM_03533 Mercuric resistance operon regulatory protein	N. P.	[67]
	Broad mercury transporter merE	merE	BAS29549.1	39.58%	2.40E-02	0.53	JJDGDFFM_01715 hypothetical protein	SCu	[67]
	Mercuric transport protein merF	merF	QPN42721.1	N.P.	N.P.	N.P.	N.P	N. P.	[67]
	MerG protein	merG	ABA43710.1	37.70%	2.00E-22	0.87	JJDGDFFM_03533 Mercuric resistance operon regulatory protein	N. P.	[67]
	Mercuric ion transport protein	merH	ABL96629.1	N.P.	N.P.	N.P.	N.P	N. P.	[67]
	Mercuric transport	merP	QCS51148.1	42.42%	7.00E-06	0.57	JJDGDFFM_03563 Copper chaperone CopZ	SFa, SDo, SFu	[67]
	Mercuric resistance operon	merR	WP_289521299.1	47.83%	9.00E-38	1	JJDGDFFM_03533 Mercuric resistance operon regulatory protein	Presence	[67]
	Mercuric transport merT	merT	WP_237075333.1	N.P.	N.P.	N.P.	N.P	N. P.	[67]
Intra cellular Accumulation	Metallothionein	smtA	1JJD_A	N.P	N.P.	N.P.	N.P	N. P.	[67,71]
	Metalloregulator smtB	smtB	WP_195783159.1	38.24%	7.00E-10	0.6	JJDGDFFM_00584 hypothetical protein	SFa, SDo, SFu	[67,71]
Thiol	L-malate glycosyltransferase BshA	bshA	WP_210608563.1	96.27%	0.00E+00	1	JJDGDFFM_00484 putative N-acetyl-alpha-D-glucosaminyl L-malate deacetylase 2	Presence	[28,72–74]
	Glucosaminide deacetylase BshB1	bshB1	AIC44925.1	63.90%	0.00E+00	1	JJDGDFFM_00484 putative N-acetyl-alpha-D-glucosaminyl L-malate deacetylase 2	Presence	[28,72,73]
	Glucosaminide deacetylase BsHB2	bshB2	WEZ07453.1	96.90%	1.00E-159	1	JJDGDFFM_00484 putative N-acetyl-alpha-D-glucosaminyl L-malate deacetylase 2	Presence	[28,72–74]
	Bacillithiol synthase	bshC	WP_034649136.1	67.90%	0.00E+00	1	JJDGDFFM_00484 putative N-acetyl-alpha-D-glucosaminyl L-malate deacetylase 2	Presence	[28,72–74]
Lead
	Protein Product	Gene	Protein code	% identity	E-value	Query cover	Homologous protein	N. P./ Presence	Ref.
Lead-Specific binding efflux	Pb-efflux protein PbrA	pbrA	CAI11271.1	40.84%	0.00E+00	0.95	JJDGDFFM_03475 Cadmium-transporting ATPase	SFa, SDo, SFu, SCu	[75,76]
	Protein pbrB	pbrB	ASF89292.1	29.03%	1.00E-14	0.42	JJDGDFFM_01581 Lipoprotein signal peptidase	N. P.	[75,76]
	Pb(II) resistance PbrD	pbrD	PCH57272.1	N.P.	N.P.	N.P.	N.P.	N. P.	[75,76]
	Protein PbrR	pbrR	VTR30569.1	N.P.	N.P.	N.P.	N.P.	N. P.	[75,76]
	Membrane protein PbrT	pbrT	EAZ86465.1	N.P.	N.P.	N.P.	N.P.	N. P.	[75,76]
Non-specific binding efflux to lead	Transcriptional regulator ZntR	zntR	PHN87848.1	33.59%	9.00E-20	0.9	JJDGDFFM_03533 Mercuric resistance operon regulatory protein	N. P.	[77]
	Transcriptional regulator CadC	cadC	CAH0174756.1	72.03%	4.00E-61	0.99	JJDGDFFM_00418 Cadmium resistance transcriptional regulatory protein CadC	Presence	[29,77]
	Transcriptional regulator CmtR	cmtR	WP_308474560.1	35.00%	4.00E-11	0.72	JDGDFFM_02623 HTH-type transcriptional repressor CzrA	SFa, SDo, SFu	[77]
	ATP-binding protein AztA	aztA	WP_078614428.1	37.56%	2.00E-37	0.85	JJDGDFFM_02295 putative siderophore transport system ATP-binding protein YusV	SFa, SDo, SFu	[77]
	Metalloregulator AztR	aztR	WP_042466054.1	40.00%	5.00E-11	0.6	JJDGDFFM_03528 Arsenical resistance operon repressor	SFa, SDo, SFu	[77]
	Cation efflux P1-ATPase	czcP	ABF12829.1	36.00%	4.00E-155	0.89	JJDGDFFM_03475 Cadmium-transporting ATPase	SFa, SDo, SFu, SCu	[77]
	Transporting Cd, Zn, Co ATPase	cadA	OFC98076.1	38.35%	2.00E-168	98%%	JJDGDFFM_03475 Cadmium-transporting ATPase	Presence	[29,77]
	Cation-translocating ATPase	zntA	WP_226701513.1	37.10%	1.00E-149	0.94	JJDGDFFM_03475 Cadmium-transporting ATPase	N. P.	[77]
Intra cellular accumulation	Metallothionein	smtA	1JJD_A	N.P	N.P.	N.P.	N.P	N. P.	[71,76]
	Metalloregulator SmtB	smtB	WP_195783159.1	38.24%	7.00E-10	0.6	JJDGDFFM_00584 hypothetical protein	SFa, SDo, SFu	[71,76]
	Protein BmtA	bmtA	QRN45496.1	N.P.	N.P.	N.P.	N.P	N. P.	[71,76]
Siderophores	Lysine decarboxylase DesA	desA	WP_302000531.1	35.02%	2.00E-99	0.94	JJDGDFFM_02810 L-lysine N6-monooxygenase	SFa	[76,78,79]
	Cadaverine hydroxylase	desB	AOC37727.1	40.75%	6.00E-114	0.95	JJDGDFFM_02810 L-lysine N6-monooxygenase	SFa	[76,78,79]
	Acyl CoA transferase	desC	CQR63914.1	26.59%	2.00E-19	0.98	JJDGDFFM_02809 Aminoglycoside N(6')-acetyltransferase type 1	N. P.	[76,78,79]
	Desferrioxamine E synthetase	desD	WP_271156948.1	32.09%	2.00E-100	0.9	JJDGDFFM_02812 Aerobactin synthase	N. P.	[76,78,79]
	Alcaligin biosynthesis enzyme	alcA	AAA97596.1	36.99%	6.00E-100	0.93	JJDGDFFM_02608 L-lysine N6-monooxygenase	SFa	[76,79,80]
	Acetyltransferase	alcB	WP_013084704.1	58.29%	1.00E-86	1	JJDGDFFM_02809 Aminoglycoside N(6')-acetyltransferase type 1	SFa, SDo, SFu	[76,79,80]
	Siderophore biosynthesis	alcE	WLE74735.1	24.73%	0.012	0.22	JJDGDFFM_02917 Methylxanthine N1-demethylase NdmA	N. P.	[76,79,80]
	Alcaligin biosynthesis protein	alcC	WP_010926978.1	33.15%	1.00E-99	0.89	JJDGDFFM_02812 Aerobactin synthase	N. P.	[76,79,80]
	Siderophore transport	STra	QLK07663.1	82.57%	0.00E+00	1	JJDGDFFM_00371 Bacillibactin exporter	SFa, SDo, SFu, SCu	[76]
	Siderophore receptor	STonBrec	QPN47085.1	N.P.	N.P.	N.P.	N.P	N. P.	[76]
	Ferric siderophore receptor	FeSRTon	PGP54022.1	N.P.	N.P.	N.P.	N.P	N. P.	[76]
	Siderophore related permease	Sperm	QLK04956.1	60.55%	7.00E-31	0.5	JJDGDFFM_02811 hypothetical protein	SFa	[76]
	Siderophore transport system	FeSB	WP_055992581.1	62.27%	2.00E-147	0.98	JJDGDFFM_02292 putative siderophore-binding lipoprotein YfiY	SDo, SUc	[76]
	Siderophore transport system	FeP	CBS89604.1	49.32%	2.00E-102	0.92	JJDGDFFM_00329 Ferric-anguibactin transport system permease protein FatD	SFa, SFu, SCu	[76]
	Siderophore transport system	FeATP	SPR94826.1	60.32%	2.00E-114	1	JJDGDFFM_00331 putative siderophore transport system ATP-binding protein YusV	SFa, SDo, SFu	[76]
	Outer membrane receptor	FptA	EAT07831.1	N.P.	N.P.	N.P.	N.P	N. P.	[76]
	Outer membrane receptor	FtpB	WP_003142872.1	N.P.	N.P.	N.P.	N.P	N. P.	[76]
	Iron-regulated membrane	FtpC	WJN74912.1	N.P.	N.P.	N.P.	N.P	N. P.	[76]
	Inner-membrane permease	FptX	WJN74911.1	N.P.	N.P.	N.P.	N.P	N. P.	[76]
	Siderophore transport system	ABCp	QLK08254.1	45.07%	1.00E-86	0.88	JJDGDFFM_02293 Putative siderophore transport system permease protein YfiZ	SFa, SFu, SCu	[76]
	Siderophore transport system	ABCatp	QLK04041.1	90.88%	0.00E+00	0.99	JJDGDFFM_02295 Putative siderophore transport system ATP-binding protein YusV	SFa, SDo, DFu	[76]
	Siderophore transport system	ABCsb	QLK04038.1	76.88%	0.00E+00	0.97	JJDGDFFM_02292 putative siderophore-binding lipoprotein YfiY	SDo, SUc	[76]
	Siderophore transport system	ABCp2	QLK04040.1	79.94%	0.00E+00	1	JJDGDFFM_02294 putative siderophore transport system permease protein YfhA	SFa, SFu, SCu	[76]
Chromo
	Protein Product	Gene	Protein code	% identity	E-value	Query cover	Homologous protein	N. P./ Presence	Ref.
Efflux	Chromate resistance efflux	chrA	GMG74543.1	83.52%	5.00E-101	1	JJDGDFFM_03186 hypothetical protein	SFa, SFu, SCu	[81,82]
	Chromate efflux transporter	chrB	GMG74544.1	81.96%	9.00E-95	1	JJDGDFFM_03185 hypothetical protein	SFa, SFu, SCu	[81,82]
	Chromate resistance protein	chrE	WP_017515810.1	27.84%	5.00E-04	0.86	JJDGDFFM_02381 Thiosulfate sulfurtransferase GlpE	N. P.	[82]
Resistance due to processes associated with sulfur or iron homeostasis	Adenylyl sulfate kinase	cysC	WKU24108.1	85.43%	2.00E-133	1	JJDGDFFM_04010 putative adenylyl-sulfate kinase	Presence	[82,83]
	Sulfite reductase	cysL	KNH16506.1	88.46%	0.00E+00	1	JJDGDFFM_03028 Sulfite reductase [NADPH] hemoprotein beta-component	Presence	[82,83]
	Ferritin	fntA	WP_283880548.1	98.08%	9.00E-112	0.52	JJDGDFFM_02673 hypothetical protein	SDo	[82,83]
	Sulfate-binding protein	SbP	CAH0220260.1	56.25%	0.007	0.08	JJDGDFFM_03390 L-cystine-binding protein TcyA	N. P.	[82,83]
	Sulfate/thiosulfate import	CysA	CAH0220131.1	40.19%	4.00E-77	0.84	JJDGDFFM_03378 sn-glycerol-3-phosphate import ATP-binding protein UgpC	SFa, SDo	[82,83]
	Sulfate transporter permease	CysW	WP_034652577.1	25.57%	2.00E-07	0.6	JJDGDFFM_04085 hypothetical protein	N. P.	[82,83]
	Sulfate transport ABC transporter	CysU	CAD84489.1	27.07%	8.00E-11	0.44	JJDGDFFM_01309 Phosphate transport system permease protein PstA	N. P.	[82,83]
	Sulfate transporter permease	CysT	WP_013082952.1	35.42%	6.00E-11	0.32	JJDGDFFM_04085 hypothetical protein	Presence	[82,83]
	Sulfate permease CysP	CysP	CAH0224844.1	77.09%	9e-178	0.99	JJDGDFFM_04012 Sulfate permease CysP	Presence	[82,83]
	TonB-system energizer	ExbB	QPN45613.1	N.P.	N.P.	N.P.	N.P.	N. P.	[82,83]
	Biopolymer transporter ExbD	ExbD	WP_285845724	N.P.	N.P.	N.P.	N.P.	N. P.	[82,83]
	Chromate resistance protein	srpC	AAA85849.1	34.12%	3.00E-13	0.65	JJDGDFFM_03197 Chromate transport protein	N. P.	[82,83]
Reduction of Chromium (VI) to Chromium (III)	Chromate reductase	chrR	CAH0323279.1	N.P.	N.P.	N.P.	N.P.	N.P.	[82,83]
	Quinone reductase	YieF	NP_418169.1	31.43%	0.022	0.28	JJDGDFFM_02236 FMN-dependent NADH-azoreductase 2	N. P.	[82,83]
	Ferredoxin	FerB	AAG20561.1	N.P.	N.P.	N.P.	N.P.	N. P.	[82,83]
	NADPH nitroreductase	NfsA	WP_028412760.1	42.24%	3e-62	0.98	JJDGDFFM_03228 FMN reductase (NADPH)	SFa, SDo, SFu	[82,83]
	NAD(P)H oxidoreductase	NfsB	WP_013083136.1	76.23	5.00E-127	1	JJDGDFFM_02732 Putative NAD(P)H nitroreductase YfkO	SFa, SDo, SFu, SCu	[82,83]
	N-ethylmaleimide reductase	NemA	CAH0175675.1	80.06%	0.00E+00	1	JJDGDFFM_03127 N-ethylmaleimide reductase	Presence	[82,83]
	NADH-azoreductase	AzoR	ADF40836.1	82.69%	7e-127	1	JJDGDFFM_02860 FMN-dependent NADH-azoreductase 2	Presence	[82,83]
	NADPH nitroreductase	Frp	WP_098524731.1	38.84%	5.00E-62	0.98	JJDGDFFM_03228 FMN reductase (NADPH)	SFa, SDo, SFu	[82,83]
	Oxidoreductase	YcnD	AEN89027.1	39.84	7.00E-62	0.98	JJDGDFFM_03228 FMN reductase (NADPH)	SFa, SDo, SFu	[82,83]
	AD(P)H oxidoreductase	NfoR	WP_000069098.1	52.25%	2.00E-78	0.98	JJDGDFFM_02732 Putative NAD(P)H nitroreductase YfkO	SFa, SDo, SFu, SCu	[82,83]
	Methyltransferase	MtrC	WP_013296334.1	N.P.	N.P.	N.P.	N.P.	N. P.	[82,83]
Oxidative stress reduction	Iron superoxide dismutase	chrC	ABF13060.1	34.23%	6e-12	0.55	JJDGDFFM_01304 Superoxide dismutase [Mn]	N. P.	[82,83]
	Catalase	srpA	QPN47741.1	21.67%	9.00E-14	0.79	JJDGDFFM_01083 Thioredoxin	N. P.	[82,83]
	Thioredoxin	trxA	WP_277717273.1	99.04%	2.00E-74	1	JJDGDFFM_02273 hypothetical protein	Presence	[82,83]
	Glutaredoxin	grxA	PVE91831.1	52.56%	2.00E-25	0.85	JJDGDFFM_03176 Catalase	SFa	[82,83]
	Superoxide dismutase SodA	sodA	WP_195674987.1	0.6207	1.00E-81	0.99	JJDGDFFM_01304 Superoxide dismutase [Mn]	Presence	[84]
Glutathione biosynthesis	Glutamate--cysteine ligase	gshA	SUU86572.1	N.P.	N.P.	N.P.	N.P.	N. P.	[83]
	Glutathione synthetase	gshB	QPN45933.1	N.P.	N.P.	N.P.	N.P.	N. P.	[83]
	Glutathione S-transferase	gstA	WP_2243582	N.P.	N.P.	N.P.	N.P.	N. P.	[83]
